# Supplementary material for: Emergence of extensively and pan-drug resistance in clinical bacterial isolates: A systematic scoping review from Ethiopian public health perspective
Source: PLoS Negl Trop Dis. 2025 Aug 28;19(8):e0013363. doi: 10.1371/journal.pntd.0013363 (PMC12393774; doi:10.1371/journal.pntd.0013363)
Supplement: S2 File — (XLSX) [file pntd.0013363.s002.xlsx]

## Sheet: Sheet1
S2 File. The detailed information of included articles for this review. (XLSX)
Author	Study area	Study period	Number of samples	Source of specimen	Total isolates	XDR (%)	PDR (%)	Klebsiella spp. (XDR, PDR)	E. coli (XDR, PDR)	P. aeruginosa (XDR, PDR)	Acinetobacter spp. (XDR, PDR)	Citrobacter spp. (XDR, PDR)	Enterobacter spp. (XDR, PDR)	S. aureus (XDR, PDR)	Proteus spp. (XDR, PDR)	CONS (XDR, PDR)	Enteroccus (XDR, PDR)	S. enterica sub.enterica (XDR, PDR)	M. morgani (XDR, PDR)	Providencia spp. (XDR, PDR)	Serratia spp. (XDR, PDR)
Gebremedhin et al, 2024	Addis Ababa & Adama	2022-23	688	Urine	151	43 (31.2)
Gadisa et al, 2024	Addis Ababa, Harar, Jimma, & Hawassa	2021-23	5613	Blood	609	148 (24.3)	66 (10.9)	609 (NA, 66)= 10.8
Gadisa et al, 2024	Addis Ababa, Jimma, & Hawassa	2021-2023	3706	Blood, urine, cerebrospinal fluid, and other body fluids.	530	137 (25.9)	60 (11.4)	530 (137, 60)= 25.9, 11.3
Erkihun et al, 2024	Bahir Dar	2020-22	2073	Blood, urine, genital, respiratory, soft tissue and body fluids, stool, and CSF	1258	405 (32.2)	183 (14.5)	391 (129, 101)= 33.0, 25.8	282 (76, 62)= 27.0, 22.0	140 (38, 6)= 27.1, 4.3	89 (9, 7)= 10.1, 7.9			356 (153, 7)
Geta & Kibret, 2022	Bahir Dar	2020-21	126	Hotspot environments	411	35 (8.5)	20 (4.9)	18 (7, 4)= 3.9, 22.2	82 (12, 9)= 14.6, 11.0
Seid et al, 2025	Arba Minch	2019-22	207	Wound	176	10 (5.7)		34 (4, NA)= 11.8			6 (3, NA)= 50.0		4 (1, NA)		4 (2, NA)
Abdeta et al, 2021	Addis Ababa	2019-20	1337	Body fluids, ear swabs, sputum, urine, pus, cerebrospinal fluid, blood, and tracheal aspirates	429	33 (7.7)		109 (3, NA)= 2.8		36 (1, NA)= 2.8	74 (24, NA)= 32.4		11 (1, NA)		17 (4, NA)
Beshah et al, 2022	Addis Ababa	2018-19	1486	Blood	427	75 (32.2)	17 (7.3)	75 (NA, 2)= 2.7	38 (NA, 1)= 2.6		47 (NA, 13)= 27.7
Beyene et al, 2019	Addis Ababa	2017-18	947	Urine, blood, pus, body fluid, sputum, tracheal aspirate, ear discharge, and others	238	21 (8.8)	2 (0.8)	72 (8, 2)= 11.1, 2.8	144 (26, NA)= 18.1
Addis et al, 2021	Addis Ababa	2017-18	1012	Urine	319	66 (20.7)	11 (3.5)	30 (12, NA)= 40.0	168 (30, 4)= 17.9, 2.4		12 (7, 3)= 58.3, 25.0	12 (2, 1)	13 (4, 1)	10 (6, NA)		29 (NA, 1)	16 (3, NA)		2 (1, 1)
Bitew & Tsige, 2020	Addis Ababa	2016-18	NA	Sputum, blood, urine, wouln, CSF, ear discharge, nasal swab	440	151 (34.3)	35 (7.9)	56 (21, 8)= 37.5, 14.3	339 (121, 22)= 35.7, 6.5			11 (2, 1)	11 (2, 2)		14 (2, 2)			9(3, NA)
Bitew, 2019	Addis Ababa	2016-17	996	Sputum, urine, wound, cerebrospinal fluid, ear discharge, nasal swab, and blood	135	18 (13.3)	14 (10.4)			78 (7, 4)= 9.0, 5.1	47 (11, 10)= 23.4, 21.3
Eshetu et al, 2018	Addis Ababa	2016-17	422	Blood	64	27 (42.2)	2 (3.1)	13 (11, NA)= 84.6	4 (1, NA)= 25.0	4 (1, NA)= 25.0	7 (4, NA)= 57.1	1 (1, NA)		15 (3, 2)		8 (3, NA)	5 (3, NA)
Mekonnen et al, 2023	Harar	2021	332	Urine	86	10 (14.7)	2 (2.3)	13 (1, 1)= 7.7, 7.7	28 (8, 1)=28.6, 3.6			8 (1, NA)
Addis et al, 2021	Addis Ababa	2021	NA	Stored samples	110	10 (9.0)	2 (1.8)			11 (1, NA)= 9.1
Alemayehu et al, 2021	Sidama	2020	103	Urine, puss, blood, ear discharge, eye swab, stool, cerebrospinal fluid (CSF), sputum and nasal swab	111	48 (43.2)	2 (1.8)
Gashaw et al, 2018	Jimma	2016	118	Blood, urine, sputum, wound swab, pus, and	126	52 (41.3)	24 (19.1)	30 (13, 2)=43.3, 6.7	31 (10, 7)= 32.3, 22.6	9 (4, 3)= 44.4, 33.3	2 (1, 1)= 50.0, 50.0	11 (4, 5)	6 (3, 1)	26 (10, 3)	6 (4, NA)					4 (3, 1)	1 (NA, 1)
			19166		5620	1289 (22.9)	440/4864= 9.1	1980 (346/1296=26.7, 246/1794= 13.7)	1116 (284/1078= 26.4, 106/938= 11.3)	278 (52/278= 18.7, 13/227= 5.7)	284 (59/237= 24.9, 34/197= 17.3)	197
